# Supplementary material for: Every Tumour Counts: A Comprehensive Overview of Canine Oncology in Portugal
Source: Animals (Basel). 2025 Dec 23;16(1):35. doi: 10.3390/ani16010035 (PMC12784951; doi:10.3390/ani16010035)
Supplement: Supplementary file 1 [file animals-16-00035-s001.zip]

Archive with 2 entries (2 files):
- Table S1-dogs.pdf
- Table S2.pdf
